# Supplementary material for: Integrated transcriptomic, proteomic and metabolomic analyses revealing the roles of amino acid and sucrose metabolism in augmenting drought tolerance in Agropyron mongolicum
Source: Front Plant Sci. 2024 Dec 16;15:1515944. doi: 10.3389/fpls.2024.1515944 (PMC11685866; doi:10.3389/fpls.2024.1515944)
Supplement: Supplementary file 11 [file Table10.xlsx]

## Sheet: Sheet1
KEGG_map	Description	Rich_factor_meta	DiffRatio_meta	BgRatio_meta	P-value_meta	Adjusted P-value_meta	Index_meta	CID_meta	Rich_factor_prot	DiffRatio_prot	BgRatio_prot	P-value_prot	Adjusted P-value_prot	Index_prot	KO_prot	Rich_factor_gene	DiffRatio_gene	BgRatio_gene	P-value_gene	Adjusted P-value_gene	Index_gene	KO_gene	Hyperlink
ko00280	Valine, leucine and isoleucine degradation	1/3	1/57	3/453	0.332617	1	mws0147	C20827	7/42	7/347	42/3354	0.137047	0.459511	Isoform0013916;Isoform0016367;Isoform0017423;Isoform0017899;Isoform0018849;Isoform0018892;Isoform0020401	K14085+K09699+K01641+K00827+K00166+K14085+K00167	112/1045	112/4436	1045/65511	1.22291e-06	0.000176099	Cluster-101287.1;Cluster-103178.12;Cluster-11686.0;Cluster-118746.4;Cluster-130642.13;Cluster-130642.15;Cluster-33657.1;Cluster-118746.3;Cluster-118746.2;Cluster-130642.10;Cluster-103407.0;Cluster-130642.14;Cluster-132773.12;Cluster-130642.9;Cluster-37191.12;Cluster-10884.6;Cluster-10884.10;Cluster-128580.1;Cluster-63688.0;Cluster-129703.6;Cluster-117563.4;Cluster-122594.0;Cluster-130642.2;Cluste…	K07513+K01968+K00128+K00827+K14085+K14085+K09699+K00827+K00827+K14085+K00249+K14085+K00128+K14085+K00826+K01969+K01969+K00827+K00827+K00253+K18660+K05605+K14085+K00166+K00166+K00167+K00128+K01692+K09699+K00253+K00128+K00826+K00020+K00382+K00253+K00626+K01968+K00140+K00826+K14085+K01640+K00826+K00827+K00128+K00826+K01969+K00020+K00827+K00826+K01968+K01969+K00020+K00826+K01968+K00827+K01968+K00827+…	https:\\www.genome.jp\dbget-bin\www_bget?map00280
ko00310	Lysine degradation	3/7	3/57	7/453	0.045765	1	Zmyn000247;pme0243;pme0122	C03196+C00489+C02727	5/24	5/347	24/3354	0.0945849	0.380338	Isoform0001567;Isoform0002013;Isoform0002543;Isoform0013916;Isoform0018892	K22748+K14157+K14157+K14085+K14085	46/622	46/4436	622/65511	0.288343	1	Cluster-109254.8;Cluster-109254.9;Cluster-11686.0;Cluster-130642.13;Cluster-130642.15;Cluster-130642.10;Cluster-109254.5;Cluster-130642.14;Cluster-104525.4;Cluster-132773.12;Cluster-130642.9;Cluster-130642.2;Cluster-90549.0;Cluster-120963.0;Cluster-132773.8;Cluster-131066.3;Cluster-109254.14;Cluster-74010.0;Cluster-130642.1;Cluster-109254.3;Cluster-66927.1;Cluster-109254.12;Cluster-130642.5;Clust…	K14157+K14157+K00128+K14085+K14085+K14085+K14157+K14085+K24405+K00128+K14085+K14085+K00128+K01692+K00128+K00382+K14157+K00626+K14085+K14157+K00128+K14157+K14085+K14085+K14085+K14085+K14085+K11430+K14157+K14157+K00626+K14157+K14085+K14085+K00128+K00626+K14157+K00382+K00626+K00128+K14157+K11420+K00128+K24406+K14157+K11433	https:\\www.genome.jp\dbget-bin\www_bget?map00310
ko00330	Arginine and proline metabolism	2/9	2/57	9/453	0.315725	1	mws0260;MW0108720	C00062+C01043	11/49	11/347	49/3354	0.00971059	0.100637	Isoform0005298;Isoform0008113;Isoform0013916;Isoform0016763;Isoform0017198;Isoform0018892;Isoform0018922;Isoform0020175;Isoform0020406;Isoform0022004;Isoform0022681	K01583+K12657+K14085+K00318+K13366+K14085+K14329+K14329+K12657+K13427+K01259	74/951	74/4436	951/65511	0.119538	1	Cluster-11686.0;Cluster-122765.11;Cluster-122765.5;Cluster-130642.13;Cluster-130642.15;Cluster-69172.5;Cluster-97141.6;Cluster-139261.1;Cluster-130642.10;Cluster-127175.1;Cluster-127678.3;Cluster-39491.8;Cluster-130642.14;Cluster-139261.3;Cluster-113533.0;Cluster-122471.4;Cluster-132773.12;Cluster-122765.6;Cluster-130642.9;Cluster-122765.4;Cluster-106639.0;Cluster-116774.3;Cluster-122765.1;Cluste…	K00128+K12657+K12657+K14085+K14085+K00294+K12657+K00819+K14085+K14454+K00797+K01581+K14085+K00819+K00318+K01476+K00128+K12657+K14085+K12657+K10536+K14329+K12657+K00819+K01611+K14085+K00128+K00128+K01426+K01476+K17839+K01476+K14085+K00318+K00128+K01426+K00318+K14085+K12657+K01426+K14085+K12657+K00472+K14085+K14085+K01426+K00819+K01426+K14085+K12657+K01476+K14085+K01426+K00472+K01476+K14085+K00128+…	https:\\www.genome.jp\dbget-bin\www_bget?map00330
ko00380	Tryptophan metabolism	5/18	5/57	18/453	0.0622744	1	NK10253223;pmb1096;pme1651;mws0282;pmb0818	C05831+C00463+C00954+C00078+C05660	8/72	8/347	72/3354	0.472024	0.818356	Isoform0012666;Isoform0013916;Isoform0016839;Isoform0018456;Isoform0018606;Isoform0018892;Isoform0021446;Isoform0021563	K11868+K14085+K11868+K11868+K11868+K14085+K22588+K11816	79/1058	79/4436	1058/65511	0.197333	1	Cluster-11686.0;Cluster-116979.1;Cluster-130642.13;Cluster-130642.15;Cluster-92097.1;Cluster-130642.10;Cluster-130642.14;Cluster-111154.2;Cluster-132773.12;Cluster-130642.9;Cluster-130642.2;Cluster-96083.1;Cluster-74659.2;Cluster-90549.0;Cluster-120963.0;Cluster-132773.8;Cluster-131066.3;Cluster-128782.4;Cluster-74010.0;Cluster-96083.0;Cluster-124116.3;Cluster-73621.2;Cluster-130642.1;Cluster-617…	K00128+K03781+K14085+K14085+K22588+K14085+K14085+K22588+K00128+K14085+K14085+K22588+K22588+K00128+K01692+K00128+K00382+K22588+K00626+K22588+K24541+K01426+K14085+K11817+K22588+K00128+K22588+K01426+K16903+K03781+K22588+K14085+K01426+K14085+K14085+K14085+K11817+K01426+K01426+K11817+K14085+K00837+K11817+K22588+K03781+K00626+K14085+K01426+K11820+K14085+K11817+K00128+K00626+K11817+K11816+K00382+K11817+…	https:\\www.genome.jp\dbget-bin\www_bget?map00380
ko01230	Biosynthesis of amino acids	9/33	9/57	33/453	0.0142353	0.768709	pmb3101;Lmbn001754;Lmbn000216;mws0260;mws0254;pme0021;mws0282;pme0075;Zmyn000155	C02504+C04411+C06032+C00062+C00135+C00079+C00078+C00624+C00437	25/192	25/347	192/3354	0.130195	0.459511	Isoform0003812;Isoform0004495;Isoform0008113;Isoform0011928;Isoform0012127;Isoform0012419;Isoform0013343;Isoform0013493;Isoform0013555;Isoform0013717;Isoform0014779;Isoform0016987;Isoform0017369;Isoform0018443;Isoform0018591;Isoform0018741;Isoform0019113;Isoform0020174;Isoform0020406;Isoform0020718;Isoform0020766;Isoform0020780;Isoform0022018;Isoform0023629;Isoform0023692	K01681+K12524+K12657+K01652+K00615+K00549+K01653+K00873+K01953+K00873+K01953+K12524+K00928+K01653+K00765+K01657+K01626+K14682+K12657+K01620+K01586+K00215+K01626+K00891+K00640	190/3123	190/4436	3123/65511	0.947307	1	Cluster-110377.0;Cluster-111885.60;Cluster-122765.11;Cluster-122765.5;Cluster-130423.0;Cluster-131641.4;Cluster-133730.13;Cluster-133730.14;Cluster-133730.4;Cluster-14465.2;Cluster-1834.13;Cluster-3891.8;Cluster-97141.6;Cluster-125893.2;Cluster-128230.6;Cluster-139004.2;Cluster-3891.12;Cluster-130096.4;Cluster-127175.1;Cluster-139406.0;Cluster-111885.53;Cluster-124258.0;Cluster-131958.3;Cluster-1…	K00927+K00615+K12657+K12657+K01915+K01681+K01953+K01953+K01953+K01681+K01623+K01620+K12657+K00600+K01623+K01803+K01620+K01647+K14454+K00850+K00615+K01689+K00818+K00891+K00850+K15633+K00891+K01689+K10206+K01476+K12657+K01647+K13034+K10206+K00826+K12657+K01953+K00789+K00818+K01915+K00058+K01620+K01953+K01620+K12657+K01647+K01953+K00818+K00873+K01915+K00616+K01623+K01681+K00052+K01915+K00826+K01647+…	https:\\www.genome.jp\dbget-bin\www_bget?map01230

## Sheet: Sheet2
KEGG_map	Description	Rich_factor_meta	DiffRatio_meta	BgRatio_meta	P-value_meta	Adjusted P-value_meta	Index_meta	CID_meta	Rich_factor_prot	DiffRatio_prot	BgRatio_prot	P-value_prot	Adjusted P-value_prot	Index_prot	KO_prot	Rich_factor_gene	DiffRatio_gene	BgRatio_gene	P-value_gene	Adjusted P-value_gene	Index_gene	KO_gene	Hyperlink
ko00280	Valine, leucine and isoleucine degradation	1/3	1/57	3/453	0.332617	1	mws0147	C20827	7/42	7/347	42/3354	0.137047	0.459511	Isoform0013916;Isoform0016367;Isoform0017423;Isoform0017899;Isoform0018849;Isoform0018892;Isoform0020401	K14085+K09699+K01641+K00827+K00166+K14085+K00167	112/1045	112/4436	1045/65511	1.22291e-06	0.000176099	Cluster-101287.1;Cluster-103178.12;Cluster-11686.0;Cluster-118746.4;Cluster-130642.13;Cluster-130642.15;Cluster-33657.1;Cluster-118746.3;Cluster-118746.2;Cluster-130642.10;Cluster-103407.0;Cluster-130642.14;Cluster-132773.12;Cluster-130642.9;Cluster-37191.12;Cluster-10884.6;Cluster-10884.10;Cluster-128580.1;Cluster-63688.0;Cluster-129703.6;Cluster-117563.4;Cluster-122594.0;Cluster-130642.2;Cluste…	K07513+K01968+K00128+K00827+K14085+K14085+K09699+K00827+K00827+K14085+K00249+K14085+K00128+K14085+K00826+K01969+K01969+K00827+K00827+K00253+K18660+K05605+K14085+K00166+K00166+K00167+K00128+K01692+K09699+K00253+K00128+K00826+K00020+K00382+K00253+K00626+K01968+K00140+K00826+K14085+K01640+K00826+K00827+K00128+K00826+K01969+K00020+K00827+K00826+K01968+K01969+K00020+K00826+K01968+K00827+K01968+K00827+…	https:\\www.genome.jp\dbget-bin\www_bget?map00280
ko00310	Lysine degradation	3/7	3/57	7/453	0.045765	1	Zmyn000247;pme0243;pme0122	C03196+C00489+C02727	5/24	5/347	24/3354	0.0945849	0.380338	Isoform0001567;Isoform0002013;Isoform0002543;Isoform0013916;Isoform0018892	K22748+K14157+K14157+K14085+K14085	46/622	46/4436	622/65511	0.288343	1	Cluster-109254.8;Cluster-109254.9;Cluster-11686.0;Cluster-130642.13;Cluster-130642.15;Cluster-130642.10;Cluster-109254.5;Cluster-130642.14;Cluster-104525.4;Cluster-132773.12;Cluster-130642.9;Cluster-130642.2;Cluster-90549.0;Cluster-120963.0;Cluster-132773.8;Cluster-131066.3;Cluster-109254.14;Cluster-74010.0;Cluster-130642.1;Cluster-109254.3;Cluster-66927.1;Cluster-109254.12;Cluster-130642.5;Clust…	K14157+K14157+K00128+K14085+K14085+K14085+K14157+K14085+K24405+K00128+K14085+K14085+K00128+K01692+K00128+K00382+K14157+K00626+K14085+K14157+K00128+K14157+K14085+K14085+K14085+K14085+K14085+K11430+K14157+K14157+K00626+K14157+K14085+K14085+K00128+K00626+K14157+K00382+K00626+K00128+K14157+K11420+K00128+K24406+K14157+K11433	https:\\www.genome.jp\dbget-bin\www_bget?map00310
ko00330	Arginine and proline metabolism	2/9	2/57	9/453	0.315725	1	mws0260;MW0108720	C00062+C01043	11/49	11/347	49/3354	0.00971059	0.100637	Isoform0005298;Isoform0008113;Isoform0013916;Isoform0016763;Isoform0017198;Isoform0018892;Isoform0018922;Isoform0020175;Isoform0020406;Isoform0022004;Isoform0022681	K01583+K12657+K14085+K00318+K13366+K14085+K14329+K14329+K12657+K13427+K01259	74/951	74/4436	951/65511	0.119538	1	Cluster-11686.0;Cluster-122765.11;Cluster-122765.5;Cluster-130642.13;Cluster-130642.15;Cluster-69172.5;Cluster-97141.6;Cluster-139261.1;Cluster-130642.10;Cluster-127175.1;Cluster-127678.3;Cluster-39491.8;Cluster-130642.14;Cluster-139261.3;Cluster-113533.0;Cluster-122471.4;Cluster-132773.12;Cluster-122765.6;Cluster-130642.9;Cluster-122765.4;Cluster-106639.0;Cluster-116774.3;Cluster-122765.1;Cluste…	K00128+K12657+K12657+K14085+K14085+K00294+K12657+K00819+K14085+K14454+K00797+K01581+K14085+K00819+K00318+K01476+K00128+K12657+K14085+K12657+K10536+K14329+K12657+K00819+K01611+K14085+K00128+K00128+K01426+K01476+K17839+K01476+K14085+K00318+K00128+K01426+K00318+K14085+K12657+K01426+K14085+K12657+K00472+K14085+K14085+K01426+K00819+K01426+K14085+K12657+K01476+K14085+K01426+K00472+K01476+K14085+K00128+…	https:\\www.genome.jp\dbget-bin\www_bget?map00330
ko00380	Tryptophan metabolism	5/18	5/57	18/453	0.0622744	1	NK10253223;pmb1096;pme1651;mws0282;pmb0818	C05831+C00463+C00954+C00078+C05660	8/72	8/347	72/3354	0.472024	0.818356	Isoform0012666;Isoform0013916;Isoform0016839;Isoform0018456;Isoform0018606;Isoform0018892;Isoform0021446;Isoform0021563	K11868+K14085+K11868+K11868+K11868+K14085+K22588+K11816	79/1058	79/4436	1058/65511	0.197333	1	Cluster-11686.0;Cluster-116979.1;Cluster-130642.13;Cluster-130642.15;Cluster-92097.1;Cluster-130642.10;Cluster-130642.14;Cluster-111154.2;Cluster-132773.12;Cluster-130642.9;Cluster-130642.2;Cluster-96083.1;Cluster-74659.2;Cluster-90549.0;Cluster-120963.0;Cluster-132773.8;Cluster-131066.3;Cluster-128782.4;Cluster-74010.0;Cluster-96083.0;Cluster-124116.3;Cluster-73621.2;Cluster-130642.1;Cluster-617…	K00128+K03781+K14085+K14085+K22588+K14085+K14085+K22588+K00128+K14085+K14085+K22588+K22588+K00128+K01692+K00128+K00382+K22588+K00626+K22588+K24541+K01426+K14085+K11817+K22588+K00128+K22588+K01426+K16903+K03781+K22588+K14085+K01426+K14085+K14085+K14085+K11817+K01426+K01426+K11817+K14085+K00837+K11817+K22588+K03781+K00626+K14085+K01426+K11820+K14085+K11817+K00128+K00626+K11817+K11816+K00382+K11817+…	https:\\www.genome.jp\dbget-bin\www_bget?map00380
ko01230	Biosynthesis of amino acids	9/33	9/57	33/453	0.0142353	0.768709	pmb3101;Lmbn001754;Lmbn000216;mws0260;mws0254;pme0021;mws0282;pme0075;Zmyn000155	C02504+C04411+C06032+C00062+C00135+C00079+C00078+C00624+C00437	25/192	25/347	192/3354	0.130195	0.459511	Isoform0003812;Isoform0004495;Isoform0008113;Isoform0011928;Isoform0012127;Isoform0012419;Isoform0013343;Isoform0013493;Isoform0013555;Isoform0013717;Isoform0014779;Isoform0016987;Isoform0017369;Isoform0018443;Isoform0018591;Isoform0018741;Isoform0019113;Isoform0020174;Isoform0020406;Isoform0020718;Isoform0020766;Isoform0020780;Isoform0022018;Isoform0023629;Isoform0023692	K01681+K12524+K12657+K01652+K00615+K00549+K01653+K00873+K01953+K00873+K01953+K12524+K00928+K01653+K00765+K01657+K01626+K14682+K12657+K01620+K01586+K00215+K01626+K00891+K00640	190/3123	190/4436	3123/65511	0.947307	1	Cluster-110377.0;Cluster-111885.60;Cluster-122765.11;Cluster-122765.5;Cluster-130423.0;Cluster-131641.4;Cluster-133730.13;Cluster-133730.14;Cluster-133730.4;Cluster-14465.2;Cluster-1834.13;Cluster-3891.8;Cluster-97141.6;Cluster-125893.2;Cluster-128230.6;Cluster-139004.2;Cluster-3891.12;Cluster-130096.4;Cluster-127175.1;Cluster-139406.0;Cluster-111885.53;Cluster-124258.0;Cluster-131958.3;Cluster-1…	K00927+K00615+K12657+K12657+K01915+K01681+K01953+K01953+K01953+K01681+K01623+K01620+K12657+K00600+K01623+K01803+K01620+K01647+K14454+K00850+K00615+K01689+K00818+K00891+K00850+K15633+K00891+K01689+K10206+K01476+K12657+K01647+K13034+K10206+K00826+K12657+K01953+K00789+K00818+K01915+K00058+K01620+K01953+K01620+K12657+K01647+K01953+K00818+K00873+K01915+K00616+K01623+K01681+K00052+K01915+K00826+K01647+…	https:\\www.genome.jp\dbget-bin\www_bget?map01230
